# Supplementary material for: Surgical confidence and competence among US veterinary students after a high‐volume sterilisation campaign in rural Mexico
Source: Vet Rec Open. 2026 Feb 15;13(1):e70025. doi: 10.1002/vro2.70025 (PMC12906661; doi:10.1002/vro2.70025)
Supplement: Supplementary file 3 — Supporting Information [file VRO2-13-e70025-s001.xlsx]

## Sheet: Sheet1
GLOBAL RATING SCALE OF OPERATIVE PERFORMANCE
ID	Skill: Respect for Tissue	Skill: Time and Motion	Skill: Instrument Handling	Skill: Flow of Operation	Skill: Knowledge of Specific Procedure
US1	3	3	3	3	3
US2	4	4	5	5	4
US3	3	3	4	3	4
US4	5	4	5	4	5
US5	4	4	3	4	4
US6	5	4	4	4	5
US7	3	3	4	3	3
US8	3	3	4	3	4
US9	4	4	4	4	5
US10	4	4	4	4	5
US11	3	3	3	3	3
US12	5	4	5	4	5
US13	5	4	4	4	5
